# Supplementary material for: Houston hurricane Harvey health (Houston-3H) study: assessment of allergic symptoms and stress after hurricane Harvey flooding
Source: Environ Health. 2021 Jan 19;20:9. doi: 10.1186/s12940-021-00694-2 (PMC7816385; doi:10.1186/s12940-021-00694-2)
Supplement: Supplementary file 1 — Additional file 1: Supplementary Table S1.1. Environmental exposures and risk of allergic symptoms after Hurricane Harvey. Results: Unconditional logistic regression was used to regress allergic symptoms (yes/no) on Harvey exposures (yes/no). T1 and T2 data are presented side-by-side. Supplementary Table S1.2. Environmental exposures and stress burden after Hurricane Harvey. Results: Linear regression was used to regress stress level measure (0 to 10) on Harvey exposures (yes/no). T1 and T2 data are presented side-by-side. [file 12940_2021_694_MOESM1_ESM.xlsx]

## Sheet: Explanatory Information
Explanatory information for suppplementary materials
Excel worksheet	Name of worksheet	Title of Tables containing study data	Description of data presneted in Tables
Worksheet 2	Table S1.1 (Allergic Symptoms)	Supplementary Table S1.1 Environmental exposures and risk of allergic symptoms after Hurricane Harvey.	Results: Unconditional logistic regression was used to regress allergic symptoms (yes/no) on Harvey exposures (yes/no). T1 and T2 data are presented side-by-side.
Worksheet 3	Table S1.2 (Stress Burden)	Supplementary Table S1.2 Environmental exposures and stress burden after Hurricane Harvey.	Results: Linear regression was used to regress stress level measure (0 to 10) on Harvey exposures (yes/no). T1 and T2 data are presented side-by-side.

## Sheet: Table S1.1 (Allergic Symptoms)
Supplementary Table S1.1 Environmental exposures and risk of allergic symptoms after Hurricane Harvey
	Exposure	Outcome	Subset		TIME 1				TIME 2
					OR (95% CI)	p-value	q-value		OR (95% CI)	p-value	q-value
ALL PARTCIPANTS
1	Mold in Home	Sinus Irritation	All Subjects		2.01 (0.82, 5.05)	0.13	0.34		2.67 (1.41, 5.15)	0.0028	0.049
2	House Flooded	Sinus Irritation	All Subjects		1.22 (0.53, 2.79)	0.64	0.79		1.81 (0.73, 4.67)	0.21	0.38
3	Rescued	Sinus Irritation	All Subjects		1.07 (0.53, 2.17)	0.85	0.94		1.43 (0.84, 2.47)	0.19	0.38
4	Exposed to Visible Mold	Sinus Irritation	All Subjects		2.69 (1.33, 5.55)	0.0065	0.11		1.73 (0.93, 3.27)	0.087	0.28
5	Exposed to Dirty Water	Sinus Irritation	All Subjects		4.11 (1.7, 10.47)	0.0021	0.063		3.71 (1.76, 8.21)	0.0008	0.028
6	Exposed to Sewage	Sinus Irritation	All Subjects		1.4 (0.72, 2.75)	0.33	0.58		1.78 (1.02, 3.13)	0.043	0.21
7	Exposed to Debris	Sinus Irritation	All Subjects		2.74 (1.22, 6.3)	0.015	0.13		3.07 (1.54, 6.34)	0.0018	0.042
8	Exposed to Fumes	Sinus Irritation	All Subjects		1.59 (0.67, 3.93)	0.3	0.55		1.9 (1.01, 3.63)	0.05	0.22
9	Exposed to Fuel/Oil	Sinus Irritation	All Subjects		1.35 (0.39, 5.37)	0.65	0.79		2.49 (1, 6.73)	0.058	0.24
10	No Exposure1	Sinus Irritation	All Subjects		0.24 (0.06, 0.83)	0.031	0.19		0.18 (0.05, 0.55)	0.005	0.071
11	Muck and Gut2	Sinus Irritation	All Subjects		3.13 (1.52, 6.63)	0.0023	0.063
12	Removed Water2	Sinus Irritation	All Subjects		2.26 (1.15, 4.51)	0.019	0.13
13	Removed Mud2	Sinus Irritation	All Subjects		3.34 (1.6, 7.23)	0.0017	0.063
14	Tear Out Work2	Sinus Irritation	All Subjects		2.15 (1.07, 4.41)	0.034	0.2
15	Major Repair2	Sinus Irritation	All Subjects		2.28 (0.89, 6.42)	0.097	0.3
16	No Clean-up Work2,3	Sinus Irritation	All Subjects		0.38 (0.13, 1.1)	0.079	0.26
1	Mold in Home	Throat Irritation	All Subjects		1.49 (0.6, 3.86)	0.4	0.61		2.33 (1.17, 4.84)	0.019	0.15
2	House Flooded	Throat Irritation	All Subjects		1.52 (0.67, 3.56)	0.32	0.58		0.5 (0.2, 1.24)	0.13	0.34
3	Rescued	Throat Irritation	All Subjects		0.6 (0.29, 1.21)	0.15	0.37		1.31 (0.74, 2.33)	0.35	0.45
4	Exposed to Visible Mold	Throat Irritation	All Subjects		1.31 (0.66, 2.64)	0.44	0.64		1.57 (0.8, 3.16)	0.2	0.38
5	Exposed to Dirty Water	Throat Irritation	All Subjects		3.79 (1.56, 9.8)	0.0043	0.095		2.11 (0.95, 4.93)	0.074	0.27
6	Exposed to Sewage	Throat Irritation	All Subjects		1.48 (0.76, 2.91)	0.25	0.5		1.34 (0.73, 2.48)	0.35	0.45
7	Exposed to Debris	Throat Irritation	All Subjects		2.78 (1.23, 6.58)	0.016	0.13		2.69 (1.25, 6.14)	0.014	0.14
8	Exposed to Fumes	Throat Irritation	All Subjects		3.54 (1.47, 9.26)	0.0066	0.11		1.34 (0.69, 2.57)	0.38	0.47
9	Exposed to Fuel/Oil	Throat Irritation	All Subjects		1.37 (0.39, 5.1)	0.62	0.78		2.01 (0.77, 5.22)	0.15	0.34
10	No Exposure1	Throat Irritation	All Subjects		0.29 (0.07, 0.99)	0.059	0.26		0.58 (0.17, 1.68)	0.34	0.45
11	Muck and Gut2	Throat Irritation	All Subjects		1.69 (0.84, 3.49)	0.15	0.36
12	Removed Water2	Throat Irritation	All Subjects		1.5 (0.77, 2.96)	0.24	0.48
13	Removed Mud2	Throat Irritation	All Subjects		4.35 (2.03, 9.86)	0.00025	0.028
14	Tear Out Work2	Throat Irritation	All Subjects		2.4 (1.19, 4.99)	0.016	0.13
15	Major Repair2	Throat Irritation	All Subjects		2.45 (0.98, 6.55)	0.062	0.26
16	No Clean-up Work2,3	Throat Irritation	All Subjects		0.38 (0.12, 1.08)	0.079	0.26
1	Mold in Home	Eye Irritation	All Subjects		2.34 (0.94, 6.19)	0.073	0.26		3.49 (1.76, 7.2)	0.00048	0.028
2	House Flooded	Eye Irritation	All Subjects		1 (0.45, 2.25)	0.99	1		0.65 (0.27, 1.6)	0.35	0.45
3	Rescued	Eye Irritation	All Subjects		0.87 (0.43, 1.74)	0.69	0.82		1.25 (0.72, 2.17)	0.42	0.51
4	Exposed to Visible Mold	Eye Irritation	All Subjects		2.38 (1.19, 4.89)	0.015	0.13		1.66 (0.88, 3.22)	0.13	0.34
5	Exposed to Dirty Water	Eye Irritation	All Subjects		2.99 (1.25, 7.47)	0.016	0.13		2.37 (1.11, 5.33)	0.03	0.19
6	Exposed to Sewage	Eye Irritation	All Subjects		1.8 (0.93, 3.53)	0.083	0.26		1.38 (0.78, 2.47)	0.27	0.45
7	Exposed to Debris	Eye Irritation	All Subjects		1.69 (0.77, 3.78)	0.19	0.42		1.55 (0.77, 3.19)	0.23	0.4
8	Exposed to Fumes	Eye Irritation	All Subjects		1.44 (0.63, 3.38)	0.39	0.61		1.62 (0.86, 3.07)	0.14	0.34
9	Exposed to Fuel/Oil	Eye Irritation	All Subjects		2.52 (0.73, 10.3)	0.16	0.38		3.54 (1.41, 9.39)	0.0086	0.1
10	No Exposure1	Eye Irritation	All Subjects		0.19 (0.04, 0.69)	0.019	0.13		0.6 (0.2, 1.66)	0.34	0.45
11	Muck and Gut2	Eye Irritation	All Subjects		1.91 (0.94, 3.94)	0.077	0.26
12	Removed Water2	Eye Irritation	All Subjects		1.89 (0.97, 3.74)	0.065	0.26
13	Removed Mud2	Eye Irritation	All Subjects		2.55 (1.24, 5.39)	0.012	0.13
14	Tear Out Work2	Eye Irritation	All Subjects		1.33 (0.67, 2.66)	0.42	0.63
15	Major Repair2	Eye Irritation	All Subjects		1.52 (0.62, 3.87)	0.36	0.6
16	No Clean-up Work2,3	Eye Irritation	All Subjects		0.48 (0.16, 1.37)	0.18	0.4
1	Mold in Home	Skin Rash/Irritation	All Subjects		3.52 (1.08, 15.97)	0.059	0.26		1.26 (0.57, 2.87)	0.58	0.62
2	House Flooded	Skin Rash/Irritation	All Subjects		2.13 (0.77, 6.96)	0.17	0.39		1.12 (0.39, 3.75)	0.84	0.88
3	Rescued	Skin Rash/Irritation	All Subjects		2.05 (0.94, 4.41)	0.067	0.26		1.77 (0.93, 3.45)	0.087	0.28
4	Exposed to Visible Mold	Skin Rash/Irritation	All Subjects		1.93 (0.85, 4.65)	0.13	0.34		1.22 (0.57, 2.69)	0.62	0.66
5	Exposed to Dirty Water	Skin Rash/Irritation	All Subjects		2.69 (0.88, 10.17)	0.1	0.3		1.43 (0.59, 3.74)	0.44	0.52
6	Exposed to Sewage	Skin Rash/Irritation	All Subjects		2.47 (1.13, 5.68)	0.027	0.18		2.32 (1.12, 5.06)	0.028	0.19
7	Exposed to Debris	Skin Rash/Irritation	All Subjects		1.86 (0.71, 5.32)	0.22	0.45		0.68 (0.3, 1.57)	0.36	0.45
8	Exposed to Fumes	Skin Rash/Irritation	All Subjects		1.02 (0.38, 2.55)	0.97	1		2.07 (1.01, 4.23)	0.046	0.21
9	Exposed to Fuel/Oil	Skin Rash/Irritation	All Subjects		0.2 (0.01, 1.12)	0.13	0.34		1.42 (0.49, 3.9)	0.51	0.56
10	No Exposure1	Skin Rash/Irritation	All Subjects		NA	NA	NA		0.68 (0.15, 2.32)	0.58	0.62
11	Muck and Gut2	Skin Rash/Irritation	All Subjects		1.76 (0.76, 4.3)	0.2	0.42
12	Removed Water2	Skin Rash/Irritation	All Subjects		2.16 (0.98, 5.01)	0.063	0.26
13	Removed Mud2	Skin Rash/Irritation	All Subjects		2.3 (0.96, 5.97)	0.071	0.26
14	Tear Out Work2	Skin Rash/Irritation	All Subjects		0.74 (0.33, 1.64)	0.45	0.64
15	Major Repair2	Skin Rash/Irritation	All Subjects		1.37 (0.48, 3.68)	0.54	0.68
16	No Clean-up Work2,3	Skin Rash/Irritation	All Subjects		0.13 (0.01, 0.74)	0.062	0.26
1	Mold in Home	Cough	All Subjects		1.38 (0.53, 3.97)	0.52	0.67		1.64 (0.81, 3.4)	0.17	0.38
2	House Flooded	Cough	All Subjects		1 (0.43, 2.4)	1	1		2.02 (0.74, 6.54)	0.2	0.38
3	Rescued	Cough	All Subjects		0.85 (0.4, 1.78)	0.67	0.81		1.91 (1.05, 3.51)	0.035	0.19
4	Exposed to Visible Mold	Cough	All Subjects		1.31 (0.64, 2.76)	0.47	0.65		1.78 (0.89, 3.74)	0.12	0.32
5	Exposed to Dirty Water	Cough	All Subjects		3.75 (1.46, 10.59)	0.0084	0.12		2.22 (0.98, 5.45)	0.066	0.26
6	Exposed to Sewage	Cough	All Subjects		1.96 (0.97, 4.1)	0.066	0.26		1.66 (0.89, 3.16)	0.11	0.32
7	Exposed to Debris	Cough	All Subjects		2.16 (0.93, 5.33)	0.082	0.26		2.82 (1.26, 6.87)	0.016	0.14
8	Exposed to Fumes	Cough	All Subjects		1.63 (0.68, 3.86)	0.27	0.51		1.53 (0.79, 2.95)	0.2	0.38
9	Exposed to Fuel/Oil	Cough	All Subjects		2.09 (0.64, 6.83)	0.22	0.45		1.7 (0.67, 4.25)	0.26	0.44
10	No Exposure1	Cough	All Subjects		0.56 (0.15, 1.87)	0.36	0.6		0.54 (0.15, 1.61)	0.3	0.45
11	Muck and Gut2	Cough	All Subjects		1.28 (0.6, 2.8)	0.52	0.67
12	Removed Water2	Cough	All Subjects		1.01 (0.51, 2.02)	0.99	1
13	Removed Mud2	Cough	All Subjects		2.25 (1.04, 5.11)	0.044	0.24
14	Tear Out Work2	Cough	All Subjects		1.39 (0.68, 2.94)	0.38	0.6
15	Major Repair2	Cough	All Subjects		1.62 (0.64, 4.03)	0.3	0.55
16	No Clean-up Work2,3	Cough	All Subjects		0.7 (0.22, 2.02)	0.52	0.67
1	Mold in Home	Shortness of Breath	All Subjects		0.98 (0.36, 2.92)	0.97	1		1.75 (0.84, 3.8)	0.14	0.34
2	House Flooded	Shortness of Breath	All Subjects		1.21 (0.47, 3.32)	0.7	0.82		0.99 (0.38, 2.73)	0.98	0.98
3	Rescued	Shortness of Breath	All Subjects		1 (0.43, 2.2)	0.99	1		0.98 (0.52, 1.84)	0.96	0.97
4	Exposed to Visible Mold	Shortness of Breath	All Subjects		1.31 (0.59, 2.99)	0.52	0.67		1.33 (0.65, 2.82)	0.44	0.52
5	Exposed to Dirty Water	Shortness of Breath	All Subjects		2.37 (0.89, 7.03)	0.099	0.3		1.49 (0.66, 3.52)	0.35	0.45
6	Exposed to Sewage	Shortness of Breath	All Subjects		1.71 (0.79, 3.83)	0.18	0.4		2.1 (1.07, 4.28)	0.034	0.19
7	Exposed to Debris	Shortness of Breath	All Subjects		1.44 (0.59, 3.7)	0.43	0.63		1.46 (0.68, 3.3)	0.34	0.45
8	Exposed to Fumes	Shortness of Breath	All Subjects		1.13 (0.41, 2.9)	0.81	0.91		1.64 (0.79, 3.35)	0.18	0.38
9	Exposed to Fuel/Oil	Shortness of Breath	All Subjects		0.94 (0.19, 3.63)	0.93	0.99		1.45 (0.5, 3.98)	0.47	0.54
10	No Exposure1	Shortness of Breath	All Subjects		0.51 (0.1, 1.98)	0.36	0.6		0.9 (0.28, 2.6)	0.85	0.88
11	Muck and Gut2	Shortness of Breath	All Subjects		1.48 (0.63, 3.68)	0.38	0.6
12	Removed Water2	Shortness of Breath	All Subjects		0.96 (0.45, 2.07)	0.92	0.99
13	Removed Mud2	Shortness of Breath	All Subjects		1.57 (0.69, 3.74)	0.29	0.55
14	Tear Out Work2	Shortness of Breath	All Subjects		1.34 (0.6, 3.08)	0.48	0.66
15	Major Repair2	Shortness of Breath	All Subjects		2.12 (0.78, 5.61)	0.13	0.34
16	No Clean-up Work2,3	Shortness of Breath	All Subjects		0.31 (0.06, 1.14)	0.11	0.3
1	Mold in Home	Wheezing	All Subjects		0.65 (0.23, 1.97)	0.43	0.63		1.96 (0.95, 4.25)	0.077	0.27
2	House Flooded	Wheezing	All Subjects		1.44 (0.51, 4.8)	0.52	0.67		1.77 (0.64, 5.57)	0.29	0.45
3	Rescued	Wheezing	All Subjects		1.16 (0.48, 2.67)	0.73	0.84		1.74 (0.92, 3.35)	0.092	0.28
4	Exposed to Visible Mold	Wheezing	All Subjects		1.15 (0.49, 2.8)	0.75	0.85		1.48 (0.71, 3.21)	0.3	0.45
5	Exposed to Dirty Water	Wheezing	All Subjects		1.64 (0.58, 5.2)	0.37	0.6		1.67 (0.72, 4.14)	0.24	0.43
6	Exposed to Sewage	Wheezing	All Subjects		1.95 (0.83, 4.83)	0.13	0.34		1.42 (0.72, 2.86)	0.31	0.45
7	Exposed to Debris	Wheezing	All Subjects		1.11 (0.43, 3.04)	0.84	0.93		1.54 (0.69, 3.62)	0.31	0.45
8	Exposed to Fumes	Wheezing	All Subjects		1.24 (0.42, 3.37)	0.68	0.81		1.69 (0.82, 3.44)	0.15	0.34
9	Exposed to Fuel/Oil	Wheezing	All Subjects		0.76 (0.11, 3.3)	0.74	0.84		1.75 (0.61, 4.81)	0.28	0.45
10	No Exposure1	Wheezing	All Subjects		0.45 (0.06, 1.98)	0.34	0.59		0.63 (0.16, 2)	0.46	0.53
11	Muck and Gut2	Wheezing	All Subjects		1.08 (0.45, 2.74)	0.87	0.94
12	Removed Water2	Wheezing	All Subjects		1.39 (0.61, 3.3)	0.44	0.64
13	Removed Mud2	Wheezing	All Subjects		1 (0.42, 2.45)	1	1
14	Tear Out Work2	Wheezing	All Subjects		1.36 (0.58, 3.32)	0.49	0.66
15	Major Repair2	Wheezing	All Subjects		1.83 (0.63, 4.99)	0.25	0.49
16	No Clean-up Work2,3	Wheezing	All Subjects		0.61 (0.13, 2.19)	0.48	0.66
x.xx	Q-value: x ≤ 0.05
x.xx	Q-value: 0.05 > x ≤ 0.10
x.xx	Q-value: 0.10 > x ≤ 0.20
1. "No Exposure" refers to the preceding six exposures: subjects indicating 'No Exposure' were not exposed to visible mold, dirty water, sewage, depris, fumes, or fuel/oil.
2. Exposures not assessed at T2.
3. "No Clean-up Work" = partcipants indicating ‘No Clean-up Work’ did not remove water, remove mud, perform tear out work, or perform a major repair.

## Sheet: Table S1.2 (Stress Burden)
Supplementary Table S1.2 Environmental exposures and stress burden after Hurricane Harvey
	Exposure	Outcome	Subset		Time 1								Time 2
					Mean Stress (Exposed)	Mean Stress (Not Exposed)	Beta Coefficient (Yes)	p-value	q-value		Mean Stress (Exposed)	Mean Stress (Not Exposed)	Beta Coefficient (Yes)	p-value	q-value
ALL PARTCIPANTS
1	Mold in House	Stress	All Subjects		8.21705	6.43333	1.98946	7.48656e-06	0.000127272		5.91912	3.55714	2.29553	1.46884e-06	1.61572e-05
2	House Flooded	Stress	All Subjects		8.15584	7.19444	1.19606	0.00337349	0.0143373		5.35135	3.26667	2.28484	0.000555007	0.000872153
3	Rescued	Stress	All Subjects		8.42593	7.896	0.475768	0.149873	0.21232		6.16102	4.16667	1.81753	9.97503e-06	5.48627e-05
4	Any Injury	Stress	All Subjects		8.22807	7.84874	0.541077	0.143719	0.21232		6.53226	4.50575	2.02524	1.93666e-05	7.1011e-05
5	Exposed to Visible Mold	Stress	All Subjects		8.18018	7.67647	0.718763	0.0311244	0.0755878		5.54023	4.15714	1.6143	0.00050636	0.000872153
6	Exposed to Dirty Water	Stress	All Subjects		8.03623	7.82927	0.311686	0.445765	0.541286		5.26562	4.71698	0.771496	0.153382	0.153382
7	Exposed to Sewage	Stress	All Subjects		8.29897	7.62195	0.742298	0.0202706	0.0574334		5.56849	4.46535	1.03655	0.0149974	0.0183302
8	Exposed to Debris	Stress	All Subjects		8.07143	7.79245	0.475624	0.200527	0.262228		5.375	4.3871	1.098	0.0330406	0.0363447
9	Exposed to Fumes	Stress	All Subjects		8.08824	7.96552	0.255476	0.524926	0.593089		6.32258	4.74176	1.52471	0.00133522	0.00183593
10	Exposed to Fuel/Oil	Stress	All Subjects		8.46667	7.94512	1.05087	0.0641365	0.109032		7.21429	4.875	2.52449	0.000212876	0.00058541
11	No Exposure1	Stress	All Subjects		7.96341	8.26667	0.0474224	0.936709	0.936709		5.34375	2.79167	-2.53875	0.000489785	0.000872153
12	Muck and Gut2	Stress	All Subjects		7.92857	7.88235	-0.211696	0.558201	0.593089
13	Removed Water2	Stress	All Subjects		8.34513	7.34328	1.14341	0.000280973	0.00238827
14	Removed Mud2	Stress	All Subjects		8.18261	7.6	0.667987	0.0506953	0.107073
15	Tear Out Work2	Stress	All Subjects		8.14414	7.69565	0.638907	0.0566857	0.107073
16	Major Repair2	Stress	All Subjects		8.96154	7.80519	1.19904	0.0054111	0.0183978
17	No Clean-up Work2,3	Stress	All Subjects		8.12422	6.68421	-1.59365	0.00220253	0.012481
x.xx	Q-value: x ≤ 0.05
x.xx	Q-value: 0.05 > x ≤ 0.10
x.xx	Q-value: 0.10 > x ≤ 0.20
1. "No Exposure" refers to the preceding six exposures: subjects indicating 'No Exposure' were not exposed to visible mold, dirty water, sewage, depris, fumes, or fuel/oil.
2. Exposures not assessed at T2.
3. "No Clean-up Work" = partcipants indicating ‘No Clean-up Work’ did not remove water, remove mud, perform tear out work, or perform a major repair.
