# Supplementary material for: Houston hurricane Harvey health (Houston-3H) study: assessment of allergic symptoms and stress after hurricane Harvey flooding
Source: Environ Health. 2021 Jan 19;20:9. doi: 10.1186/s12940-021-00694-2 (PMC7816385; doi:10.1186/s12940-021-00694-2)
Supplement: Supplementary file 2 — Additional file 2: Table S2.1. Characteristics of study participants at time point 1 (T1) stratified by Area Deprivation Index (ADI). Results: Summary statistics displaying variable distribution, mean, standard deviation, median, and 1st and 3rd quartiles. We tested for differences between low and high ADI groups using chi-square, T, or Wilcoxon rank-sum tests as appropriate. Analysis performed on Area Deprivation Index-stratified (ADI-stratified) T1 data (Low ADI, N = 102); High ADI, N = 104). Table S2.2. Characteristics of study participants at time point 2 (T2) stratified by Area Deprivation Index (ADI). Results: Summary statistics displaying variable distribution, mean, standard deviation, median, and 1st and 3rd quartiles. We tested for differences between low and high ADI groups using chi-square, T, or Wilcoxon rank-sum tests as appropriate. Analysis performed on Area Deprivation Index-stratified (ADI-stratified) T2 data (Low ADI, N = 143); High ADI, N = 123). [file 12940_2021_694_MOESM2_ESM.xlsx]

## Sheet: Explanatory Information
Explanatory information for suppplementary materials
Excel worksheet	Name of worksheet	Title of Tables containing study data	Description of data presneted in Tables
Worksheet 2	Table S2.1 (T1 Summary x ADI)	Table S2.1: Characteristics of study participants at time point 1 (T1) stratified by Area Deprivation Index (ADI) status.	Results: Summary statistics displaying variable distribution, mean, standard deviation, median, and 1st and 3rd quartiles. We tested for differences between low and high ADI groups using chi-square, T, or Wilcoxon rank-sum tests as appropriate. Analysis performed on Area Deprivation Index-stratified (ADI-stratified) T1 data (Low ADI, N=102); High ADI, N=104).
Worksheet 3	Table S2.2 (T2 Summary x ADI)	Table S2.2: Characteristics of study participants at time point 2 (T2) stratified by Area Deprivation Index (ADI) status.	Results: Summary statistics displaying variable distribution, mean, standard deviation, median, and 1st and 3rd quartiles. We tested for differences between low and high ADI groups using chi-square, T, or Wilcoxon rank-sum tests as appropriate. Analysis performed on Area Deprivation Index-stratified (ADI-stratified) T2 data (Low ADI, N=143); High ADI, N=123).

## Sheet: Table S2.1 (T1 Summary x ADI)
Table S2.1: Characteristics of study participants at time point 1 (T1) stratified by Area Deprivation Index (ADI)a status.
	Time 1 (T1)
	Low ADI			High ADI		p-value
	(N =102)			(N =104)
Variable	N	(%)		N	(%)
SOCIODEMOGRAPHICS
Gender
Female	67	65.69		81	77.88	0.0516
Male	35	34.31		23	22.12
Age (yrs.)
Younger than 18	2	1.96		15	14.42	0.0097
18 to 34	11	10.78		17	16.35
35 to 44	15	14.71		13	12.5
45 to 64	51	50		38	36.54
65 or older	23	22.5		21	20.19
Missing	0	0		0	0
Race/Ethnicity
Asian	15	14.85		1	0.96	< 0.001
Black (NH)2	19	18.81		64	61.54
Hispanic	9	8.91		31	29.81
Other Not Specified	1	0.96		5	4.81
White(NH)2	57	56.44		3	2.88
Missing	1			0
Education
High School or less	10	9.8		44	45.36	< 0.001
Some College	11	10.78		21	21.65
Undergraduate	39	38.24		23	23.71
Advanced Degree	42	41.18		9	9.28
Missing	0			7
ENVIRONMENTAL EXPOSURES
Home Flooded
No	16	15.69		27	25.96	0.0696
Yes	86	84.31		77	74.04
Missing	0			0
Signs of Household Mold
No	16	17.58		14	18.42	0.8882
Yes	75	82.42		62	81.58
Missing	11			28
Individual Exposures (Yes)3
Sewage	59	59.6		41	45.56	0.0534
Debris	78	78.79		51	56.67	0.0011
Contaminated Waters	87	87.88		56	62.22	< 0.001
Mold	75	75.76		40	44.44	< 0.001
Exhaust Fumes from Generators	19	19.19		15	16.67	0.6517
Leaks/Spills from Diesel fuel/Heating	8	8.08		7	7.78	0.9386
None of the Above	4	4.04		14	15.56	0.0071
Rescued during Harvey
No	65	67.01		70	75.27	0.2096
Yes	32	32.99		23	24.73
Missing	5			11
Involved in Clean-Up4
No	27	26.73		31	34.83	0.2264
Yes	74	73.27		58	65.17
Missing	1			15
Activity in Flooded Homes (Yes)4,5
Remove Water	66	66.67		50	54.95	0.0979
Remove Mud	74	74.75		44	48.35	0.0004
Tear Out Work	73	73.74		39	42.86	< 0.001
Major Repair	12	12.12		14	15.38	0.5132
None of the Above	9	9.09		14	15.38	0.184
HEALTH OUTCOMES
Stress Level Post-Harvey
Mean (SD)6	7.7	2		8.3	2.22	0.0606
Median [IQR]7	8	[7, 9]		9	[7, 10]	0.0069
Injuries due to Harvey
No	56	57.73		69	80.23	0.0011
Yes	41	42.27		17	19.77
Missing	5			18
Allergic Symptoms
No	15	15.31		22	26.83	0.0567
Yes	83	84.69		60	73.17
Missing	4			22
Symptoms since Harvey (Yes)8
Shortness Of Breath	20	20.62		26	32.1	0.0815
Wheezing	17	17.53		19	23.46	0.3266
Persistent Cough	30	30.61		32	40	0.191
Sinus problems	55	57.29		44	54.32	0.6917
Eye Irritation	50	51.55		38	46.34	0.4877
Throat irritation	48	50.53		36	45	0.466
Skin Rash	33	34.38		13	16.25	0.0064
Note: “Missing” shown for reference. Missing data not included during statistical analysis.
a Area Deprivation Index (ADI): composite measure of “neighborhood” socioeconomic disadvantage. Higher score represents increasing socioeconomic disadvantage.
2. NH – Not Hispanic/Latino
3. Each individual exposure is not mutually exclusive. Participants were asked to check off all that applied.
4. Items not included in T2 questionnaire
5. Each individual activity is not mutually exclusive. Participants were asked to check off all that applied.
6. Standard deviation from mean stress level
7. Interquartile range from mean stress level
8. Each individual symptom is not mutually exclusive. Participants were asked to check off all that applied.

## Sheet: Table S2.2 (T2 Summary x ADI)
Table S2.2: Characteristics of study participants at time point 2 (T2) stratified by Area Deprivation Index (ADI)a status.
	Time 2 (T2)
	Low ADI			High ADI		p-value
	(N =143)			(N =123)
Variable	N	(%)		N	(%)
SOCIODEMOGRAPHICS
Gender
Female	89	62.24		85	69.11	0.2403
Male	54	37.76		38	30.89
Age (yrs.)
Younger than 18	3	2.13		22	18.33	< 0.001
18 to 34	7	4.96		19	15.83
35 to 44	23	16.31		18	15
45 to 64	64	45.39		34	28.33
65 or older	44	31.21		27	22.5
Missing	2			3
Race/Ethnicity
Asian	16	11.19		2	1.63	< 0.001
Black (NH)2	14	9.79		73	59.35
Hispanic	12	8.39		38	30.89
Other Not Specified	0	0		5	4.07
White(NH)2	101	70.63		5	4.07
Missing	0			0
Education
High School or less	8	5.63		67	56.3	< 0.001
Some College	11	7.75		20	16.81
Undergraduate	51	35.92		23	19.33
Advanced Degree	72	50.7		9	7.56
Missing	1			4
ENVIRONMENTAL EXPOSURES
Home Flooded
No	13	9.09		21	17.21	0.0488
Yes	130	90.91		101	82.79
Missing	0			1
Signs of Household Mold
No	45	36.89		26	28.57	0.2029
Yes	77	63.11		65	71.43
Missing	21			32
Individual Exposures (Yes)3
Sewage	89	64.49		59	50.86	0.0282
Debris	117	84.78		71	61.21	< 0.001
Contaminated Waters	123	89.13		72	63.16	< 0.001
Mold	111	80.43		66	58.41	< 0.001
Exhaust Fumes from Generators	43	31.16		19	16.81	0.0087
Leaks/Spills from Diesel fuel/Heating	17	12.32		11	9.73	0.5176
None of the Above	9	6.52		17	14.41	0.0374
Rescued during Harvey
No	68	48.57		70	59.83	0.0715
Yes	72	51.43		47	40.17
Missing	3			6
Involved in Clean-Up4
No
Yes
Missing
Activity in Flooded Homes (Yes)4,5
Remove Water
Remove Mud
Tear Out Work
Major Repair
None of the Above
HEALTH OUTCOMES
Stress Level Post-Harvey
Mean (SD)6	4.92	3.28		5.32	3.2	0.3247
Median [IQR]7	5	[2, 8]		5	[3, 8]	0.9295
Injuries due to Harvey
No	90	69.77		88	78.57	0.1208
Yes	39	30.23		24	21.43
Missing	14			11
Allergic Symptoms
No	40	29.2		40	34.48	0.3676
Yes	97	70.8		76	65.52
Missing	6			7
Symptoms since Harvey (Yes)8
Shortness Of Breath	29	21.17		34	30.09	0.1059
Wheezing	31	22.46		30	27.03	0.4053
Persistent Cough	39	28.26		29	25.89	0.6756
Sinus problems	65	47.79		59	51.75	0.5328
Eye Irritation	58	42.03		41	36.61	0.3834
Throat irritation	50	36.5		35	31.82	0.4418
Skin Rash	31	22.63		22	20	0.6171
Note: “Missing” shown for reference. Missing data not included during statistical analysis.
a Area Deprivation Index (ADI): composite measure of “neighborhood” socioeconomic disadvantage. Higher score represents increasing socioeconomic disadvantage.
2. NH – Not Hispanic/Latino
3. Each individual exposure is not mutually exclusive. Participants were asked to check off all that applied.
4. Items not included in T2 questionnaire
5. Each individual activity is not mutually exclusive. Participants were asked to check off all that applied.
6. Standard deviation from mean stress level
7. Interquartile range from mean stress level
8. Each individual symptom is not mutually exclusive. Participants were asked to check off all that applied.
