# Supplementary material for: Houston hurricane Harvey health (Houston-3H) study: assessment of allergic symptoms and stress after hurricane Harvey flooding
Source: Environ Health. 2021 Jan 19;20:9. doi: 10.1186/s12940-021-00694-2 (PMC7816385; doi:10.1186/s12940-021-00694-2)
Supplement: Supplementary file 3 — Additional file 3: Supplementary Table S3.1. Environmental exposures and risk of allergic symptoms after Hurricane Harvey, stratified by ADI. Results: Unconditional logistic regression was used to regress allergic symptoms (yes/no) on Harvey exposures (yes/no). Findings presented separately for participants in Low ADI and High ADI neighborhoods. T1 and T2 data are presented side-by-side. Supplementary Table S3.2. Environmental exposures and stress burden after Hurricane Harvey, stratified by ADI. Results: Linear regression was used to regress stress level measure (0 to 10) on Harvey exposures (yes/no). Findings presented separately for participants in Low ADI and High ADI neighborhoods. T1 and T2 data are presented side-by-side. [file 12940_2021_694_MOESM3_ESM.xlsx]

## Sheet: Explanatory Information
Explanatory information for suppplementary materials
Excel worksheet	Name of worksheet	Title of Tables containing study data	Description of data presneted in Tables
Worksheet 2	Table S3.1 (Allergic x ADI)	Supplementary Table S3.1 Environmental exposures and risk of allergic symptoms after Hurricane Harvey, stratified by ADI.	Results: Unconditional logistic regression was used to regress allergic symptoms (yes/no) on Harvey exposures (yes/no). Findings presented separately for participants in Low ADI and High ADI neighborhoods. T1 and T2 data are presented side-by-side.
Worksheet 3	Table S3.2 (Stress x ADI)	Supplementary Table S3.2. Environmental exposures and stress burden after Hurricane Harvey, stratified by ADI.	Results: Linear regression was used to regress stress level measure (0 to 10) on Harvey exposures (yes/no). Findings presented separately for participants in Low ADI and High ADI neighborhoods. T1 and T2 data are presented side-by-side.

## Sheet: Table S3.1 (Allergic x ADI)
Supplementary Table S3.1 Environmental exposures and risk of allergic symptoms after Hurricane Harvey, stratified by ADIa
	Exposure	Outcome	Subset		TIME 1				TIME 2
					OR (95% CI)	p-value	q-value		OR (95% CI)	p-value	q-value
LOW ADI ONLY a
1	Mold in Home	Sinus Irritation	Low ADI		1.55 (0.48, 5.09)	0.46	0.77		2.77 (1.26, 6.33)	0.013	0.27
2	House Flooded	Sinus Irritation	Low ADI		1.13 (0.35, 3.51)	0.83	0.96		1.56 (0.37, 7.92)	0.55	0.76
3	Rescued	Sinus Irritation	Low ADI		1.06 (0.44, 2.63)	0.9	0.98		2.02 (0.99, 4.19)	0.055	0.34
4	Exposed to Visible Mold	Sinus Irritation	Low ADI		2.82 (1.06, 7.91)	0.041	0.31		2.42 (0.93, 6.84)	0.079	0.34
5	Exposed to Dirty Water	Sinus Irritation	Low ADI		4.9 (1.32, 23.79)	0.026	0.31		2.32 (0.62, 11.2)	0.24	0.58
6	Exposed to Sewage	Sinus Irritation	Low ADI		1.75 (0.73, 4.2)	0.21	0.5		1.67 (0.77, 3.67)	0.19	0.57
7	Exposed to Debris	Sinus Irritation	Low ADI		3.34 (1.14, 10.7)	0.032	0.31		4.96 (1.48, 22.74)	0.018	0.27
8	Exposed to Fumes	Sinus Irritation	Low ADI		1.09 (0.38, 3.3)	0.88	0.98		1.96 (0.91, 4.27)	0.086	0.34
9	Exposed to Fuel/Oil	Sinus Irritation	Low ADI		4.46 (0.7, 86.93)	0.18	0.49		3.76 (1.2, 13.55)	0.029	0.31
10	No Exposure1	Sinus Irritation	Low ADI		NA	NA	NA		NA	NA	NA
11	Muck and Gut2	Sinus Irritation	Low ADI		5.95 (2.21, 17.67)	0.00067	0.072
12	Removed Water2	Sinus Irritation	Low ADI		2.23 (0.92, 5.55)	0.08	0.36
13	Removed Mud2	Sinus Irritation	Low ADI		3.17 (1.17, 9.09)	0.026	0.31
14	Tear Out Work2	Sinus Irritation	Low ADI		3.54 (1.33, 10.03)	0.014	0.31
15	Major Repair2	Sinus Irritation	Low ADI		9.68 (1.74, 181.84)	0.034	0.31
16	No Clean-up Work2,3	Sinus Irritation	Low ADI		0.3 (0.06, 1.27)	0.11	0.41
1	Mold in Home	Throat Irritation	Low ADI		2.47 (0.74, 9.27)	0.15	0.48		1.95 (0.86, 4.64)	0.12	0.43
2	House Flooded	Throat Irritation	Low ADI		1.96 (0.6, 7.03)	0.27	0.59		0.57 (0.15, 2.12)	0.38	0.68
3	Rescued	Throat Irritation	Low ADI		0.7 (0.29, 1.7)	0.43	0.76		1.27 (0.61, 2.66)	0.52	0.75
4	Exposed to Visible Mold	Throat Irritation	Low ADI		1 (0.37, 2.67)	1	1		1.82 (0.68, 5.46)	0.25	0.58
5	Exposed to Dirty Water	Throat Irritation	Low ADI		0.94 (0.27, 3.32)	0.93	0.98		1.73 (0.48, 8.17)	0.44	0.68
6	Exposed to Sewage	Throat Irritation	Low ADI		0.82 (0.34, 1.97)	0.66	0.9		0.82 (0.37, 1.82)	0.62	0.78
7	Exposed to Debris	Throat Irritation	Low ADI		3.32 (1.11, 11.45)	0.04	0.31		3.18 (0.96, 14.42)	0.084	0.34
8	Exposed to Fumes	Throat Irritation	Low ADI		2.14 (0.73, 6.79)	0.17	0.49		1.04 (0.47, 2.24)	0.92	0.95
9	Exposed to Fuel/Oil	Throat Irritation	Low ADI		5.81 (0.92, 113.08)	0.11	0.41		1.72 (0.56, 5.18)	0.34	0.62
10	No Exposure1	Throat Irritation	Low ADI		0.89 (0.1, 7.98)	0.91	0.98
11	Muck and Gut2	Throat Irritation	Low ADI		2.54 (0.98, 6.98)	0.061	0.32
12	Removed Water2	Throat Irritation	Low ADI		1.9 (0.78, 4.76)	0.16	0.48
13	Removed Mud2	Throat Irritation	Low ADI		3.65 (1.31, 11.36)	0.017	0.31
14	Tear Out Work2	Throat Irritation	Low ADI		3.31 (1.23, 9.64)	0.021	0.31
15	Major Repair2	Throat Irritation	Low ADI		3.3 (0.89, 15.91)	0.094	0.39
16	No Clean-up Work2,3	Throat Irritation	Low ADI		0.38 (0.07, 1.59)	0.2	0.5
1	Mold in Home	Eye Irritation	Low ADI		5.59 (1.57, 26.56)	0.014	0.31		2.74 (1.22, 6.44)	0.017	0.27
2	House Flooded	Eye Irritation	Low ADI		1.69 (0.55, 5.52)	0.36	0.69		0.74 (0.2, 2.76)	0.64	0.78
3	Rescued	Eye Irritation	Low ADI		1.27 (0.53, 3.12)	0.59	0.88		1.12 (0.55, 2.28)	0.75	0.86
4	Exposed to Visible Mold	Eye Irritation	Low ADI		3.36 (1.25, 9.81)	0.02	0.31		1.51 (0.59, 4.08)	0.4	0.68
5	Exposed to Dirty Water	Eye Irritation	Low ADI		1.14 (0.32, 4.03)	0.83	0.96		3.96 (0.98, 26.7)	0.086	0.34
6	Exposed to Sewage	Eye Irritation	Low ADI		2.28 (0.97, 5.48)	0.062	0.32		1.31 (0.61, 2.86)	0.49	0.73
7	Exposed to Debris	Eye Irritation	Low ADI		2.66 (0.91, 8.49)	0.081	0.36		2.84 (0.93, 10.64)	0.085	0.34
8	Exposed to Fumes	Eye Irritation	Low ADI		1.72 (0.61, 5.16)	0.31	0.63		1.53 (0.72, 3.28)	0.27	0.59
9	Exposed to Fuel/Oil	Eye Irritation	Low ADI		8.9 (1.42, 175.43)	0.05	0.31		3.37 (1.12, 11.21)	0.036	0.31
10	No Exposure1	Eye Irritation	Low ADI		0.29 (0.01, 2.41)	0.29	0.6		0.27 (0.01, 1.78)	0.24	0.58
11	Muck and Gut2	Eye Irritation	Low ADI		2.51 (0.99, 6.69)	0.058	0.32
12	Removed Water2	Eye Irritation	Low ADI		2.54 (1.04, 6.47)	0.044	0.31
13	Removed Mud2	Eye Irritation	Low ADI		2.69 (1.01, 7.67)	0.052	0.31
14	Tear Out Work2	Eye Irritation	Low ADI		2.17 (0.84, 5.82)	0.11	0.41
15	Major Repair2	Eye Irritation	Low ADI		5.28 (1.28, 35.98)	0.04	0.31
16	No Clean-up Work2,3	Eye Irritation	Low ADI		0.43 (0.08, 1.81)	0.26	0.58
1	Mold in Home	Skin Rash/Irritation	Low ADI		2.41 (0.67, 11.52)	0.21	0.5		1.37 (0.52, 3.82)	0.53	0.75
2	House Flooded	Skin Rash/Irritation	Low ADI		1.49 (0.46, 5.81)	0.53	0.83		2.3 (0.39, 44.1)	0.45	0.68
3	Rescued	Skin Rash/Irritation	Low ADI		1.47 (0.59, 3.63)	0.4	0.75		2.97 (1.22, 7.81)	0.02	0.27
4	Exposed to Visible Mold	Skin Rash/Irritation	Low ADI		1.65 (0.59, 5.14)	0.36	0.69		0.65 (0.22, 2.03)	0.43	0.68
5	Exposed to Dirty Water	Skin Rash/Irritation	Low ADI		2.96 (0.71, 20.29)	0.18	0.49		0.7 (0.18, 3.45)	0.63	0.78
6	Exposed to Sewage	Skin Rash/Irritation	Low ADI		2.2 (0.88, 5.86)	0.1	0.4		3.4 (1.18, 12.34)	0.037	0.31
7	Exposed to Debris	Skin Rash/Irritation	Low ADI		1.02 (0.35, 3.23)	0.97	0.98		0.76 (0.23, 2.98)	0.67	0.78
8	Exposed to Fumes	Skin Rash/Irritation	Low ADI		0.94 (0.3, 2.75)	0.91	0.98		2.85 (1.2, 6.86)	0.018	0.27
9	Exposed to Fuel/Oil	Skin Rash/Irritation	Low ADI		NA	NA	NA		2.17 (0.6, 7.13)	0.21	0.58
10	No Exposure1	Skin Rash/Irritation	Low ADI		NA	NA	NA		3.07 (0.37, 19.99)	0.25	0.58
11	Muck and Gut2	Skin Rash/Irritation	Low ADI		2.18 (0.8, 6.69)	0.15	0.48
12	Removed Water2	Skin Rash/Irritation	Low ADI		1.83 (0.72, 5.03)	0.22	0.5
13	Removed Mud2	Skin Rash/Irritation	Low ADI		2.11 (0.73, 7.09)	0.19	0.5
14	Tear Out Work2	Skin Rash/Irritation	Low ADI		0.9 (0.34, 2.47)	0.83	0.96
15	Major Repair2	Skin Rash/Irritation	Low ADI		1.44 (0.39, 4.98)	0.56	0.87
16	No Clean-up Work2,3	Skin Rash/Irritation	Low ADI		0.22 (0.01, 1.33)	0.17	0.49
1	Mold in Home	Cough	Low ADI		1.74 (0.47, 8.38)	0.44	0.76		1 (0.44, 2.32)	1	1
2	House Flooded	Cough	Low ADI		1.23 (0.38, 4.78)	0.74	0.93		1.93 (0.46, 13.11)	0.42	0.68
3	Rescued	Cough	Low ADI		0.71 (0.26, 1.81)	0.48	0.79		1.54 (0.72, 3.36)	0.27	0.59
4	Exposed to Visible Mold	Cough	Low ADI		1.03 (0.37, 3.05)	0.96	0.98		1.31 (0.49, 3.96)	0.6	0.78
5	Exposed to Dirty Water	Cough	Low ADI		1.34 (0.36, 6.42)	0.68	0.9		1.37 (0.38, 6.49)	0.65	0.78
6	Exposed to Sewage	Cough	Low ADI		1.07 (0.43, 2.72)	0.89	0.98		1.23 (0.54, 2.9)	0.63	0.78
7	Exposed to Debris	Cough	Low ADI		1.63 (0.52, 6.22)	0.43	0.76		2.38 (0.72, 10.87)	0.2	0.57
8	Exposed to Fumes	Cough	Low ADI		0.78 (0.23, 2.31)	0.67	0.9		1.42 (0.63, 3.16)	0.39	0.68
9	Exposed to Fuel/Oil	Cough	Low ADI		4.67 (1.04, 24.85)	0.048	0.31		2.12 (0.7, 6.26)	0.17	0.55
10	No Exposure1	Cough	Low ADI		0.76 (0.04, 6.27)	0.82	0.96		0.39 (0.02, 2.61)	0.41	0.68
11	Muck and Gut2	Cough	Low ADI		1.77 (0.64, 5.42)	0.29	0.6
12	Removed Water2	Cough	Low ADI		1.18 (0.47, 3.1)	0.74	0.93
13	Removed Mud2	Cough	Low ADI		1.29 (0.47, 3.98)	0.63	0.9
14	Tear Out Work2	Cough	Low ADI		2.29 (0.79, 7.78)	0.15	0.48
15	Major Repair2	Cough	Low ADI		1.16 (0.29, 4.07)	0.82	0.96
16	No Clean-up Work2,3	Cough	Low ADI		1.18 (0.23, 4.94)	0.83	0.96
1	Mold in Home	Shortness of Breath	Low ADI		0.87 (0.22, 4.34)	0.85	0.97		1.12 (0.42, 3.12)	0.82	0.9
2	House Flooded	Shortness of Breath	Low ADI		0.98 (0.26, 4.74)	0.97	0.98		0.86 (0.17, 6.42)	0.86	0.93
3	Rescued	Shortness of Breath	Low ADI		0.8 (0.25, 2.38)	0.7	0.9		1.05 (0.43, 2.56)	0.92	0.95
4	Exposed to Visible Mold	Shortness of Breath	Low ADI		1.16 (0.35, 4.56)	0.81	0.96		0.45 (0.14, 1.42)	0.16	0.55
5	Exposed to Dirty Water	Shortness of Breath	Low ADI		1.46 (0.33, 10.33)	0.65	0.9		0.62 (0.14, 3.26)	0.54	0.75
6	Exposed to Sewage	Shortness of Breath	Low ADI		1.57 (0.54, 4.99)	0.42	0.76		3.32 (1.11, 12.39)	0.045	0.34
7	Exposed to Debris	Shortness of Breath	Low ADI		2.51 (0.61, 17.28)	0.26	0.58		2.2 (0.52, 15.17)	0.34	0.62
8	Exposed to Fumes	Shortness of Breath	Low ADI		1.47 (0.41, 4.71)	0.53	0.83		1.63 (0.65, 4.06)	0.29	0.6
9	Exposed to Fuel/Oil	Shortness of Breath	Low ADI		0.59 (0.03, 3.86)	0.64	0.9		2.03 (0.47, 7.94)	0.31	0.62
10	No Exposure1	Shortness of Breath	Low ADI		NA	NA	NA		3.36 (0.37, 26.05)	0.24	0.58
11	Muck and Gut2	Shortness of Breath	Low ADI		8.82 (1.64, 164.25)	0.041	0.31
12	Removed Water2	Shortness of Breath	Low ADI		1.32 (0.45, 4.26)	0.63	0.9
13	Removed Mud2	Shortness of Breath	Low ADI		0.97 (0.31, 3.45)	0.96	0.98
14	Tear Out Work2	Shortness of Breath	Low ADI		2.38 (0.68, 11.21)	0.21	0.5
15	Major Repair2	Shortness of Breath	Low ADI		2.11 (0.5, 7.86)	0.28	0.59
16	No Clean-up Work2,3	Shortness of Breath	Low ADI		0.44 (0.02, 2.79)	0.46	0.77
1	Mold in Home	Wheezing	Low ADI		1.35 (0.3, 9.46)	0.72	0.92		1.04 (0.43, 2.61)	0.93	0.95
2	House Flooded	Wheezing	Low ADI		1.37 (0.32, 9.46)	0.7	0.9		1.11 (0.25, 7.82)	0.9	0.95
3	Rescued	Wheezing	Low ADI		0.77 (0.22, 2.38)	0.67	0.9		1.16 (0.5, 2.72)	0.74	0.85
4	Exposed to Visible Mold	Wheezing	Low ADI		1.46 (0.4, 6.92)	0.59	0.88		0.88 (0.29, 2.97)	0.82	0.9
5	Exposed to Dirty Water	Wheezing	Low ADI		1.1 (0.25, 7.76)	0.91	0.98		3.13 (0.54, 59.7)	0.29	0.6
6	Exposed to Sewage	Wheezing	Low ADI		3.48 (1.01, 16.19)	0.068	0.33		1.24 (0.49, 3.32)	0.66	0.78
7	Exposed to Debris	Wheezing	Low ADI		1.9 (0.46, 12.97)	0.43	0.76		5.19 (0.96, 96.72)	0.12	0.43
8	Exposed to Fumes	Wheezing	Low ADI		2.74 (0.81, 8.85)	0.095	0.39		2.17 (0.91, 5.16)	0.077	0.34
9	Exposed to Fuel/Oil	Wheezing	Low ADI		1.78 (0.24, 9.29)	0.52	0.83		2.98 (0.88, 9.83)	0.071	0.34
10	No Exposure1	Wheezing	Low ADI		NA	NA	NA		NA	NA	NA
11	Muck and Gut2	Wheezing	Low ADI		3.07 (0.76, 20.65)	0.16	0.48
12	Removed Water2	Wheezing	Low ADI		1.29 (0.42, 4.49)	0.67	0.9
13	Removed Mud2	Wheezing	Low ADI		1.04 (0.31, 4.1)	0.96	0.98
14	Tear Out Work2	Wheezing	Low ADI		1.95 (0.55, 9.28)	0.34	0.67
15	Major Repair2	Wheezing	Low ADI		2.64 (0.62, 9.96)	0.16	0.48
16	No Clean-up Work2,3	Wheezing	Low ADI		0.54 (0.03, 3.41)	0.58	0.88
HIGH ADI ONLY a
1	Mold in Home	Sinus Irritation	High ADI		2.3 (0.63, 9.06)	0.21	0.67		2.56 (0.95, 7.21)	0.067	0.31
2	House Flooded	Sinus Irritation	High ADI		1.01 (0.35, 2.85)	0.98	0.98		1.62 (0.57, 4.74)	0.37	0.56
3	Rescued	Sinus Irritation	High ADI		0.9 (0.33, 2.48)	0.84	0.95		1.2 (0.54, 2.68)	0.66	0.8
4	Exposed to Visible Mold	Sinus Irritation	High ADI		2.5 (0.99, 6.59)	0.056	0.6		1.5 (0.67, 3.37)	0.32	0.5
5	Exposed to Dirty Water	Sinus Irritation	High ADI		2.44 (0.92, 6.72)	0.076	0.6		4.19 (1.78, 10.33)	0.0013	0.091
6	Exposed to Sewage	Sinus Irritation	High ADI		1.15 (0.45, 2.96)	0.77	0.94		2.1 (0.97, 4.66)	0.062	0.31
7	Exposed to Debris	Sinus Irritation	High ADI		2.38 (0.9, 6.43)	0.082	0.6		2.3 (1.03, 5.24)	0.045	0.31
8	Exposed to Fumes	Sinus Irritation	High ADI		3.63 (1, 17.52)	0.069	0.6		2 (0.7, 6.22)	0.21	0.44
9	Exposed to Fuel/Oil	Sinus Irritation	High ADI		0.83 (0.14, 4.83)	0.83	0.95		2.53 (0.66, 12.32)	0.2	0.44
10	No Exposure1	Sinus Irritation	High ADI		0.67 (0.17, 2.48)	0.54	0.89		0.29 (0.08, 0.95)	0.053	0.31
11	Muck and Gut2	Sinus Irritation	High ADI		1.56 (0.56, 4.38)	0.39	0.82
12	Removed Water2	Sinus Irritation	High ADI		2.17 (0.87, 5.57)	0.1	0.6
13	Removed Mud2	Sinus Irritation	High ADI		2.96 (1.18, 7.71)	0.023	0.43
14	Tear Out Work2	Sinus Irritation	High ADI		1.42 (0.56, 3.62)	0.46	0.86
15	Major Repair2	Sinus Irritation	High ADI		0.75 (0.22, 2.53)	0.64	0.93
16	No Clean-up Work2,3	Sinus Irritation	High ADI		0.4 (0.09, 1.53)	0.19	0.66
1	Mold in Home	Throat Irritation	High ADI		0.67 (0.17, 2.58)	0.56	0.89		4.83 (1.48, 19.47)	0.015	0.18
2	House Flooded	Throat Irritation	High ADI		0.94 (0.34, 2.66)	0.91	0.96		0.58 (0.19, 1.74)	0.32	0.5
3	Rescued	Throat Irritation	High ADI		0.43 (0.13, 1.24)	0.13	0.63		1.77 (0.73, 4.36)	0.21	0.44
4	Exposed to Visible Mold	Throat Irritation	High ADI		1.32 (0.53, 3.37)	0.55	0.89		1.49 (0.62, 3.77)	0.38	0.56
5	Exposed to Dirty Water	Throat Irritation	High ADI		4.36 (1.53, 13.92)	0.008	0.37		2.05 (0.81, 5.57)	0.14	0.4
6	Exposed to Sewage	Throat Irritation	High ADI		2.66 (1.02, 7.33)	0.051	0.6		2.31 (0.98, 5.66)	0.059	0.31
7	Exposed to Debris	Throat Irritation	High ADI		1.93 (0.73, 5.29)	0.19	0.66		2.13 (0.86, 5.58)	0.11	0.36
8	Exposed to Fumes	Throat Irritation	High ADI		5.98 (1.54, 30.87)	0.016	0.43		2.31 (0.77, 6.97)	0.13	0.4
9	Exposed to Fuel/Oil	Throat Irritation	High ADI		0.29 (0.01, 2.14)	0.28	0.72		2.49 (0.6, 10.41)	0.2	0.44
10	No Exposure1	Throat Irritation	High ADI		0.37 (0.08, 1.45)	0.18	0.66		0.88 (0.25, 2.77)	0.84	0.92
11	Muck and Gut2	Throat Irritation	High ADI		1.2 (0.44, 3.32)	0.73	0.94
12	Removed Water2	Throat Irritation	High ADI		1.07 (0.43, 2.71)	0.89	0.95
13	Removed Mud2	Throat Irritation	High ADI		3.99 (1.53, 11.05)	0.0057	0.37
14	Tear Out Work2	Throat Irritation	High ADI		1.63 (0.64, 4.25)	0.31	0.72
15	Major Repair2	Throat Irritation	High ADI		1.77 (0.52, 6.27)	0.36	0.76
16	No Clean-up Work2,3	Throat Irritation	High ADI		0.36 (0.07, 1.41)	0.17	0.66
1	Mold in Home	Eye Irritation	High ADI		1.21 (0.32, 4.62)	0.78	0.94		5.92 (1.9, 21.86)	0.0039	0.13
2	House Flooded	Eye Irritation	High ADI		0.87 (0.31, 2.46)	0.8	0.95		0.85 (0.3, 2.54)	0.77	0.88
3	Rescued	Eye Irritation	High ADI		0.44 (0.14, 1.26)	0.13	0.63		2.04 (0.87, 4.93)	0.11	0.36
4	Exposed to Visible Mold	Eye Irritation	High ADI		1.74 (0.69, 4.53)	0.25	0.72		1.94 (0.82, 4.81)	0.14	0.4
5	Exposed to Dirty Water	Eye Irritation	High ADI		3.4 (1.21, 10.32)	0.024	0.43		1.72 (0.71, 4.3)	0.23	0.48
6	Exposed to Sewage	Eye Irritation	High ADI		1.49 (0.57, 3.97)	0.42	0.83		1.54 (0.68, 3.58)	0.3	0.5
7	Exposed to Debris	Eye Irritation	High ADI		1.01 (0.38, 2.66)	0.98	0.98		1.05 (0.45, 2.47)	0.91	0.93
8	Exposed to Fumes	Eye Irritation	High ADI		1.37 (0.38, 5.1)	0.63	0.93		1.77 (0.59, 5.34)	0.3	0.5
9	Exposed to Fuel/Oil	Eye Irritation	High ADI		0.87 (0.1, 6.09)	0.88	0.95		3.45 (0.9, 15.04)	0.078	0.34
10	No Exposure1	Eye Irritation	High ADI		0.2 (0.03, 0.89)	0.055	0.6		0.75 (0.21, 2.38)	0.64	0.78
11	Muck and Gut2	Eye Irritation	High ADI		1.09 (0.4, 3.07)	0.87	0.95
12	Removed Water2	Eye Irritation	High ADI		1.14 (0.45, 2.92)	0.78	0.94
13	Removed Mud2	Eye Irritation	High ADI		1.84 (0.73, 4.74)	0.2	0.66
14	Tear Out Work2	Eye Irritation	High ADI		0.67 (0.26, 1.72)	0.4	0.83
15	Major Repair2	Eye Irritation	High ADI		0.49 (0.12, 1.73)	0.28	0.72
16	No Clean-up Work2,3	Eye Irritation	High ADI		0.66 (0.17, 2.53)	0.55	0.89
1	Mold in Home	Skin Rash/Irritation	High ADI		NA	NA	NA		1.75 (0.54, 6.87)	0.38	0.56
2	House Flooded	Skin Rash/Irritation	High ADI		6.18 (1.06, 118.57)	0.095	0.6		0.93 (0.28, 3.63)	0.9	0.93
3	Rescued	Skin Rash/Irritation	High ADI		2.7 (0.69, 10.14)	0.14	0.63		1.33 (0.49, 3.55)	0.57	0.72
4	Exposed to Visible Mold	Skin Rash/Irritation	High ADI		2.26 (0.61, 9.6)	0.24	0.72		1.93 (0.72, 5.64)	0.21	0.44
5	Exposed to Dirty Water	Skin Rash/Irritation	High ADI		2.23 (0.5, 15.66)	0.34	0.76		2.12 (0.74, 7.03)	0.18	0.44
6	Exposed to Sewage	Skin Rash/Irritation	High ADI		3.64 (0.9, 18.56)	0.084	0.6		1.78 (0.68, 4.88)	0.25	0.48
7	Exposed to Debris	Skin Rash/Irritation	High ADI		7.03 (1.18, 135.07)	0.075	0.6		0.88 (0.33, 2.37)	0.79	0.88
8	Exposed to Fumes	Skin Rash/Irritation	High ADI		1.63 (0.31, 7.1)	0.53	0.89		1.12 (0.29, 3.66)	0.86	0.92
9	Exposed to Fuel/Oil	Skin Rash/Irritation	High ADI		1.61 (0.08, 13.04)	0.69	0.94		1.68 (0.34, 6.76)	0.48	0.66
10	No Exposure1	Skin Rash/Irritation	High ADI		NA	NA	NA		0.21 (0.01, 1.12)	0.14	0.4
11	Muck and Gut2	Skin Rash/Irritation	High ADI		1.32 (0.35, 5.62)	0.69	0.94
12	Removed Water2	Skin Rash/Irritation	High ADI		2.8 (0.73, 13.93)	0.16	0.66
13	Removed Mud2	Skin Rash/Irritation	High ADI		3.11 (0.82, 15.2)	0.12	0.63
14	Tear Out Work2	Skin Rash/Irritation	High ADI		0.6 (0.14, 2.18)	0.45	0.85
15	Major Repair2	Skin Rash/Irritation	High ADI		1.27 (0.17, 6.2)	0.79	0.94
16	No Clean-up Work2,3	Skin Rash/Irritation	High ADI		NA	NA	NA
1	Mold in Home	Cough	High ADI		0.66 (0.17, 2.63)	0.55	0.89		7.44 (1.89, 49.87)	0.012	0.18
2	House Flooded	Cough	High ADI		0.79 (0.28, 2.26)	0.65	0.94		1.96 (0.57, 9.08)	0.32	0.5
3	Rescued	Cough	High ADI		1.13 (0.38, 3.22)	0.82	0.95		2.95 (1.19, 7.67)	0.022	0.22
4	Exposed to Visible Mold	Cough	High ADI		1.03 (0.41, 2.63)	0.95	0.98		2.2 (0.87, 6.04)	0.11	0.36
5	Exposed to Dirty Water	Cough	High ADI		2.29 (0.83, 6.88)	0.12	0.63		2.35 (0.88, 7.1)	0.1	0.36
6	Exposed to Sewage	Cough	High ADI		2.31 (0.89, 6.22)	0.09	0.6		2.47 (1.02, 6.38)	0.051	0.31
7	Exposed to Debris	Cough	High ADI		1.35 (0.51, 3.7)	0.54	0.89		2.7 (1.02, 8.11)	0.056	0.31
8	Exposed to Fumes	Cough	High ADI		2.47 (0.75, 8.64)	0.14	0.63		1.86 (0.61, 5.36)	0.25	0.48
9	Exposed to Fuel/Oil	Cough	High ADI		0.71 (0.09, 3.91)	0.7	0.94		2.1 (0.5, 8.09)	0.28	0.5
10	No Exposure1	Cough	High ADI		1.27 (0.33, 4.7)	0.72	0.94		0.6 (0.13, 2.1)	0.47	0.65
11	Muck and Gut2	Cough	High ADI		1.24 (0.45, 3.57)	0.68	0.94
12	Removed Water2	Cough	High ADI		0.64 (0.25, 1.63)	0.35	0.76
13	Removed Mud2	Cough	High ADI		2.89 (1.12, 7.87)	0.032	0.49
14	Tear Out Work2	Cough	High ADI		0.87 (0.33, 2.23)	0.77	0.94
15	Major Repair2	Cough	High ADI		2.02 (0.59, 7.05)	0.26	0.72
16	No Clean-up Work2,3	Cough	High ADI		0.55 (0.11, 2.19)	0.42	0.83
1	Mold in Home	Shortness of Breath	High ADI		0.49 (0.13, 2)	0.31	0.72		3.09 (1.03, 10.78)	0.056	0.31
2	House Flooded	Shortness of Breath	High ADI		0.92 (0.31, 2.86)	0.88	0.95		0.69 (0.24, 2.13)	0.51	0.67
3	Rescued	Shortness of Breath	High ADI		1.52 (0.51, 4.42)	0.44	0.85		1.2 (0.5, 2.88)	0.68	0.81
4	Exposed to Visible Mold	Shortness of Breath	High ADI		1.02 (0.38, 2.76)	0.96	0.98		2.23 (0.92, 5.68)	0.082	0.34
5	Exposed to Dirty Water	Shortness of Breath	High ADI		1.8 (0.62, 5.79)	0.3	0.72		1.8 (0.74, 4.65)	0.21	0.44
6	Exposed to Sewage	Shortness of Breath	High ADI		1.19 (0.43, 3.29)	0.74	0.94		1.59 (0.69, 3.74)	0.28	0.5
7	Exposed to Debris	Shortness of Breath	High ADI		0.61 (0.21, 1.74)	0.36	0.76		1.17 (0.5, 2.82)	0.73	0.85
8	Exposed to Fumes	Shortness of Breath	High ADI		0.7 (0.16, 2.52)	0.6	0.92		1.75 (0.58, 5.09)	0.31	0.5
9	Exposed to Fuel/Oil	Shortness of Breath	High ADI		1.45 (0.18, 9.81)	0.7	0.94		1.49 (0.35, 5.88)	0.57	0.72
10	No Exposure1	Shortness of Breath	High ADI		1.43 (0.33, 5.62)	0.61	0.93		0.68 (0.17, 2.17)	0.53	0.69
11	Muck and Gut2	Shortness of Breath	High ADI		0.68 (0.23, 2.02)	0.48	0.88
12	Removed Water2	Shortness of Breath	High ADI		0.57 (0.21, 1.55)	0.27	0.72
13	Removed Mud2	Shortness of Breath	High ADI		1.96 (0.72, 5.51)	0.19	0.66
14	Tear Out Work2	Shortness of Breath	High ADI		0.89 (0.32, 2.43)	0.83	0.95
15	Major Repair2	Shortness of Breath	High ADI		1.54 (0.4, 5.56)	0.51	0.89
16	No Clean-up Work2,3	Shortness of Breath	High ADI		0.4 (0.05, 1.88)	0.29	0.72
1	Mold in Home	Wheezing	High ADI		0.15 (0.03, 0.64)	0.01	0.37		7.19 (2.01, 35.28)	0.0056	0.13
2	House Flooded	Wheezing	High ADI		1.45 (0.44, 5.74)	0.56	0.89		1.71 (0.52, 6.76)	0.4	0.57
3	Rescued	Wheezing	High ADI		2.15 (0.68, 6.58)	0.18	0.66		3.33 (1.29, 9.12)	0.015	0.18
4	Exposed to Visible Mold	Wheezing	High ADI		0.56 (0.17, 1.72)	0.32	0.74		1.86 (0.74, 4.95)	0.2	0.44
5	Exposed to Dirty Water	Wheezing	High ADI		1.1 (0.34, 3.9)	0.88	0.95		1.39 (0.54, 3.7)	0.5	0.67
6	Exposed to Sewage	Wheezing	High ADI		0.85 (0.26, 2.67)	0.79	0.94		1.68 (0.69, 4.21)	0.25	0.48
7	Exposed to Debris	Wheezing	High ADI		0.55 (0.17, 1.75)	0.31	0.72		1.06 (0.43, 2.71)	0.89	0.93
8	Exposed to Fumes	Wheezing	High ADI		0.25 (0.01, 1.46)	0.2	0.66		1.07 (0.32, 3.34)	0.91	0.93
9	Exposed to Fuel/Oil	Wheezing	High ADI		NA	NA	NA		1.04 (0.2, 4.46)	0.96	0.96
10	No Exposure1	Wheezing	High ADI		1.54 (0.3, 6.33)	0.57	0.89		0.84 (0.21, 2.83)	0.79	0.88
11	Muck and Gut2	Wheezing	High ADI		0.54 (0.17, 1.69)	0.29	0.72
12	Removed Water2	Wheezing	High ADI		0.92 (0.32, 2.74)	0.88	0.95
13	Removed Mud2	Wheezing	High ADI		1.18 (0.4, 3.5)	0.76	0.94
14	Tear Out Work2	Wheezing	High ADI		0.97 (0.32, 2.86)	0.96	0.98
15	Major Repair2	Wheezing	High ADI		1.02 (0.21, 3.95)	0.97	0.98
16	No Clean-up Work2,3	Wheezing	High ADI		0.66 (0.09, 3.04)	0.63	0.93
x.xx	Q-value: x ≤ 0.05
x.xx	Q-value: 0.05 > x ≤ 0.10
x.xx	Q-value: 0.10 > x ≤ 0.20
a Area Deprivation Index (ADI): composite measure of “neighborhood” socioeconomic disadvantage. Higher score represents increasing socioeconomic disadvantage.
1. "No Exposure" refers to the preceding six exposures: subjects indicating 'No Exposure' were not exposed to visible mold, dirty water, sewage, depris, fumes, or fuel/oil.
2. Exposures not assessed at T2.
3. "No Clean-up Work" = partcipants indicating ‘No Clean-up Work’ did not remove water, remove mud, perform tear out work, or perform a major repair.

## Sheet: Table S3.2 (Stress x ADI)
Supplementary Table S3.2 Environmental exposures and stress burden after Hurricane Harvey, stratified by ADIa
	Exposure	Outcome	Subset		Time 1								Time 2
					Mean Stress (Exposed)	Mean Stress (Not Exposed)	Beta Coefficient (Yes)	p-value	q-value		Mean Stress (Exposed)	Mean Stress (Not Exposed)	Beta Coefficient (Yes)	p-value	q-value
LOW ADI ONLY a
1	Mold in House	Stress	Low ADI only		8.05405	5.875	1.88404	0.000593136	0.0100833		5.65333	3.48889	2.09822	0.000582975	0.00213758
2	House Flooded	Stress	Low ADI only		7.89412	6.5	1.34229	0.0148859	0.063265		5.11811	2.63636	2.40715	0.0200833	0.0200833
3	Rescued	Stress	Low ADI only		7.96875	7.66667	0.250292	0.538564	0.610373		6.09722	3.63636	2.47832	8.95586e-06	9.85145e-05
4	Any Injury	Stress	Low ADI only		8	7.40741	0.568883	0.163895	0.253292		6.28205	4.12222	2.29365	0.000354712	0.00195092
5	Exposed to Visible Mold	Stress	Low ADI only		7.91892	6.91304	0.802991	0.0874003	0.14858		5.28182	3.15385	2.26766	0.00207524	0.0032611
6	Exposed to Dirty Water	Stress	Low ADI only		7.75581	7.09091	0.659797	0.294209	0.384735		5.10656	2.85714	2.46148	0.0110614	0.0121675
7	Exposed to Sewage	Stress	Low ADI only		8.0678	7.07895	0.760794	0.0641666	0.121204		5.47191	3.74468	1.74801	0.00438572	0.00536032
8	Exposed to Debris	Stress	Low ADI only		7.8961	6.85	0.953111	0.050452	0.107211		5.22414	2.85	2.54507	0.00187512	0.0032611
9	Exposed to Fumes	Stress	Low ADI only		8.10526	7.57692	0.448987	0.369242	0.448365		6.13953	4.29032	1.77739	0.00363237	0.0049945
10	Exposed to Fuel/Oil	Stress	Low ADI only		8.5	7.60674	0.946853	0.191774	0.27168		7.29412	4.52941	2.77746	0.00147919	0.0032611
11	No Exposure1	Stress	Low ADI only		7.69149	7.33333	-0.551696	0.630774	0.670197		5.07031	1.75	-4.15661	0.00155093	0.0032611
12	Muck and Gut2	Stress	Low ADI only		7.76712	7.48	0.0315888	0.944927	0.944927
13	Removed Water2	Stress	Low ADI only		8.06061	6.87097	1.33309	0.00135747	0.0115385
14	Removed Mud2	Stress	Low ADI only		7.93243	6.86957	0.995933	0.031301	0.0760167
15	Tear Out Work2	Stress	Low ADI only		7.91781	6.95833	1.05221	0.0224066	0.0634854
16	Major Repair2	Stress	Low ADI only		9.08333	7.48235	1.48795	0.0120173	0.063265
17	No Clean-up Work2,3	Stress	Low ADI only		7.8	6.14286	-1.72918	0.021846	0.0634854
HIGH ADI ONLY a
1	Mold in House	Stress	High ADI only		8.43636	7.07143	1.53	0.035858	0.203195		6.2459	3.68	3.02618	2.15309e-05	0.00023684
2	House Flooded	Stress	High ADI only		8.47826	7.63636	0.963998	0.0774037	0.263173		5.66316	3.63158	2.32528	0.00243839	0.0134112
3	Rescued	Stress	High ADI only		9.09091	8.12903	0.945878	0.0605098	0.257167		6.26087	4.69697	1.50471	0.0120131	0.0264288
4	Any Injury	Stress	High ADI only		8.8125	8.21538	0.600408	0.340388	0.482216		6.95652	4.91667	1.58678	0.0315254	0.0577965
5	Exposed to Visible Mold	Stress	High ADI only		8.7027	8.06667	0.637735	0.162456	0.460291		5.98438	4.75	1.52741	0.0100436	0.0264288
6	Exposed to Dirty Water	Stress	High ADI only		8.5	8.1	0.283686	0.555786	0.726798		5.54286	5.38462	-0.122979	0.842473	0.842473
7	Exposed to Sewage	Stress	High ADI only		8.65789	8.09091	0.506251	0.274381	0.482216		5.7193	5.09259	0.57051	0.321814	0.393328
8	Exposed to Debris	Stress	High ADI only		8.34694	8.36364	-0.21713	0.650406	0.737127		5.63235	5.11905	0.288691	0.635479	0.699027
9	Exposed to Fumes	Stress	High ADI only		8.06667	8.41791	-0.580968	0.33356	0.482216		6.73684	5.21348	1.35512	0.0757768	0.114356
10	Exposed to Fuel/Oil	Stress	High ADI only		8.42857	8.34667	0.10065	0.902088	0.958469		7.09091	5.29897	1.65813	0.0831679	0.114356
11	No Exposure1	Stress	High ADI only		8.32857	8.5	0.318225	0.625003	0.737127		5.70833	3.3125	-2.10036	0.0100802	0.0264288
12	Muck and Gut2	Stress	High ADI only		8.15094	8.26923	-0.0117754	0.983193	0.983193
13	Removed Water2	Stress	High ADI only		8.74468	7.75	0.954298	0.0325487	0.203195
14	Removed Mud2	Stress	High ADI only		8.63415	8	0.506271	0.263245	0.482216
15	Tear Out Work2	Stress	High ADI only		8.57895	8.08889	0.469044	0.298752	0.482216
16	Major Repair2	Stress	High ADI only		8.85714	8.2029	0.669413	0.265137	0.482216
17	No Clean-up Work2,3	Stress	High ADI only		8.53521	7	-1.52832	0.0171989	0.203195
x.xx	Q-value: x ≤ 0.05
x.xx	Q-value: 0.05 > x ≤ 0.10
x.xx	Q-value: 0.10 > x ≤ 0.20
a Area Deprivation Index (ADI): composite measure of “neighborhood” socioeconomic disadvantage. Higher score represents increasing socioeconomic disadvantage.
1. "No Exposure" refers to the preceding six exposures: subjects indicating 'No Exposure' were not exposed to visible mold, dirty water, sewage, depris, fumes, or fuel/oil.
2. Exposures not assessed at T2.
3. "No Clean-up Work" = partcipants indicating ‘No Clean-up Work’ did not remove water, remove mud, perform tear out work, or perform a major repair.
